# Supplementary material for: Levels, trends and socio-demographic determinants of infant and under-five mortalities in and around slum areas of Dhaka city, Bangladesh
Source: SSM Popul Health. 2022 Jan 28;17:101033. doi: 10.1016/j.ssmph.2022.101033 (PMC8818576; doi:10.1016/j.ssmph.2022.101033)
Supplement: Multimedia component 1 [file mmc1.zip]

Archive with 1 entries (1 files):
- ssmph_101033_Mortality data_29122021_mmc1.sav
